# Supplementary material for: Prognostic Relevance of Ascites Volume and Dynamics in Outpatients with Cirrhosis: A Prospective Cohort Study
Source: J Clin Med. 2026 Mar 30;15(7):2635. doi: 10.3390/jcm15072635 (PMC13072754; doi:10.3390/jcm15072635)
Supplement: Supplementary file 1 [file jcm-15-02635-s001.zip]

Archive with 1 entries (1 files):
- jcm-4199589-supplementary.pdf
